# Supplementary material for: Whole genome investigation of a divergent clade of the pathogen Streptococcus suis
Source: Front Microbiol. 2015 Nov 4;6:1191. doi: 10.3389/fmicb.2015.01191 (PMC4631834; doi:10.3389/fmicb.2015.01191)
Supplement: Supplementary file 1 [file Table_1.XLSX]

## Sheet: S1_S_suis_metadata
Table S1: Genome sequence collection of normal S. suis used in this study.
Isolate number	Isolate	ID	Phenotype	Serotype	Source	Country	Host	BAPS population	Accession number
1	LOLA-SS001	LL-P	Systemic (Brain)	2	UK	UK	Pig	1	ERS132352
2	LOLA-SS002	LL-Q	Systemic (other)	1	UK	UK	Pig	1	ERS132353
3	LOLA-SS003	LL-R	Systemic (other)	1	UK	UK	Pig	1	ERS132354
4	LOLA-SS004	LL-S	Respiratory	3	UK	UK	Pig	2	ERS132355
5	LOLA-SS005	LL-T	Systemic (Brain)	3	UK	UK	Pig	3	ERS132356
6	LOLA-SS006	LL-U	Respiratory	4	UK	UK	Pig	2	ERS132357
7	LOLA-SS008	LL-W	Systemic (other)	7	UK	UK	Pig	2	ERS132359
8	LOLA-SS009	LL-X	Systemic (Brain)	7	UK	UK	Pig	2	ERS132360
9	LOLA-SS010	LL-Y	Systemic (other)	14	UK	UK	Pig	1	ERS132361
10	LOLA-SS011	LL-Z	Systemic (Brain)	14	UK	UK	Pig	1	ERS132362
11	LSS1	LSL	Non-clinical	2	UK	UK	Pig	2	ERS132363
12	LSS10	LS0B	Unknown	Non-typeable	UK	UK	Pig	4	ERS132372
13	LSS100	LS0C	Unknown	1	UK	UK	Pig	4	ERS132462
14	LSS11	LS1C	Non-clinical	Non-typeable	UK	UK	Pig	4	ERS132373
15	LSS12	LS2D	Respiratory	14	UK	UK	Pig	4	ERS132374
16	LSS13	LS3E	Respiratory	14	UK	UK	Pig	4	ERS132375
17	LSS14	LS4F	Respiratory	14	UK	UK	Pig	1	ERS132376
18	LSS18	LS8J	Non-clinical	Non-typeable	UK	UK	Pig	4	ERS132380
19	LSS2	LSW	Unknown*	1	UK	UK	Pig	4	ERS132364
20	LSS20	LS0M	Non-clinical	4	UK	UK	Pig	3	ERS132382
21	LSS21	LS1N	Unknown*	2	UK	UK	Pig	1	ERS132383
22	LSS22	LS2O	Unknown*	2	UK	UK	Pig	1	ERS132384
23	LSS23	LS3P	Non-clinical	Non-typeable	UK	UK	Pig	5	ERS132385
24	LSS24	LS4Q	Unknown*	1/2	UK	UK	Pig	2	ERS132386
25	LSS25	LS5R	Non-clinical	1/2	UK	UK	Pig	2	ERS132387
26	LSS26	LS6S	Unknown*	1/2	UK	UK	Pig	2	ERS132388
27	LSS27	LS7T	Non-clinical	3	UK	UK	Pig	4	ERS132389
28	LSS28	LS8U	Unknown	2	UK	UK	Pig	1	ERS132390
29	LSS29	LS9V	Unknown*	1/2	UK	UK	Pig	2	ERS132391
30	LSS3	LSH	Non-clinical	1/2	UK	UK	Pig	2	ERS132365
31	LSS30	LS0X	Non-clinical	Non-typeable	UK	UK	Pig	4	ERS132392
32	LSS31	LS1Y	Non-clinical	Non-typeable	UK	UK	Pig	4	ERS132393
33	LSS32	LS2Z	Non-clinical	Non-typeable	UK	UK	Pig	5	ERS132394
34	LSS33	LS3A	Unknown*	4	UK	UK	Pig	4	ERS132395
35	LSS34	LS4B	Non-clinical	Non-typeable	UK	UK	Pig	3	ERS132396
36	LSS35	LS5C	Unknown*	2	UK	UK	Pig	1	ERS132397
37	LSS36	LS6D	Unknown*	Non-typeable	UK	UK	Pig	5	ERS132398
38	LSS37	LS7E	Non-clinical	Non-typeable	UK	UK	Pig	4	ERS132399
39	LSS38	LS8F	Non-clinical	Non-typeable	UK	UK	Pig	5	ERS132400
40	LSS39	LS9G	Non-clinical	Non-typeable	UK	UK	Pig	4	ERS132401
41	LSS4	LSS	Unknown	2	UK	UK	Pig	1	ERS132366
42	LSS40	LS0I	Non-clinical	Non-typeable	UK	UK	Pig	4	ERS132402
43	LSS41	LS1J	Non-clinical	Non-typeable	UK	UK	Pig	5	ERS132403
44	LSS42	LS2K	Non-clinical	Non-typeable	UK	UK	Pig	4	ERS132404
45	LSS44	LS4M	Non-clinical	Non-typeable	UK	UK	Pig	4	ERS132406
46	LSS47	LS7P	Non-clinical	Non-typeable	UK	UK	Pig	4	ERS132409
47	LSS48	LS8Q	Non-clinical	Non-typeable	UK	UK	Pig	4	ERS132410
48	LSS49	LS9R	Non-clinical	Non-typeable	UK	UK	Pig	4	ERS132411
49	LSS5	LSD	Unknown	2	UK	UK	Pig	1	ERS132367
50	LSS50	LS0T	Unknown*	2	UK	UK	Pig	1	ERS132412
51	LSS51	LS1U	Unknown*	2	UK	UK	Pig	1	ERS132413
52	LSS52	LS2V	Unknown*	Non-typeable	UK	UK	Pig	5	ERS132414
53	LSS53	LS3W	Non-clinical	Non-typeable	UK	UK	Pig	5	ERS132415
54	LSS54	LS4X	Non-clinical	Non-typeable	UK	UK	Pig	5	ERS132416
55	LSS55	LS5Y	Non-clinical	Non-typeable	UK	UK	Pig	4	ERS132417
56	LSS56	LS6Z	Unknown*	7	UK	UK	Pig	2	ERS132418
57	LSS57	LS7A	Non-clinical	4	UK	UK	Pig	4	ERS132419
58	LSS58	LS8B	Non-clinical	Non-typeable	UK	UK	Pig	4	ERS132420
59	LSS59	LS9C	Non-clinical	Non-typeable	UK	UK	Pig	4	ERS132421
60	LSS60	LS0E	Non-clinical	2	UK	UK	Pig	4	ERS132422
61	LSS61	LS1F	Non-clinical	2	UK	UK	Pig	2	ERS132423
62	LSS62	LS2G	Non-clinical	2	UK	UK	Pig	1	ERS132424
63	LSS63	LS3H	Non-clinical	2	UK	UK	Pig	1	ERS132425
64	LSS64	LS4I	Non-clinical	Non-typeable	UK	UK	Pig	5	ERS132426
65	LSS65	LS5J	Non-clinical	Non-typeable	UK	UK	Pig	4	ERS132427
66	LSS66	LS6K	Unknown*	Non-typeable	UK	UK	Pig	4	ERS132428
67	LSS67	LS7L	Non-clinical	Non-typeable	UK	UK	Pig	3	ERS132429
68	LSS68	LS8M	Non-clinical	Non-typeable	UK	UK	Pig	3	ERS132430
69	LSS69	LS9N	Non-clinical	Non-typeable	UK	UK	Pig	5	ERS132431
70	LSS70	LS0P	Non-clinical	Non-typeable	UK	UK	Pig	3	ERS132432
71	LSS71	LS1Q	Non-clinical	2	UK	UK	Pig	2	ERS132433
72	LSS72	LS2R	Non-clinical	2	UK	UK	Pig	2	ERS132434
73	LSS73	LS3S	Unknown*	3	UK	UK	Pig	4	ERS132435
74	LSS74	LS4T	Unknown*	3	UK	UK	Pig	4	ERS132436
75	LSS75	LS5U	Non-clinical	Non-typeable	UK	UK	Pig	4	ERS132437
76	LSS76	LS6V	Non-clinical	Non-typeable	UK	UK	Pig	3	ERS132438
77	LSS77	LS7W	Non-clinical	1/2	UK	UK	Pig	2	ERS132439
78	LSS78	LS8X	Non-clinical	1	UK	UK	Pig	4	ERS132440
79	LSS79	LS9Y	Non-clinical	Non-typeable	UK	UK	Pig	4	ERS132441
80	LSS8	LSK	Unknown	Non-typeable	UK	UK	Pig	4	ERS132370
81	LSS80	LS0A	Non-clinical	Non-typeable	UK	UK	Pig	4	ERS132442
82	LSS81	LS1B	Non-clinical	Non-typeable	UK	UK	Pig	4	ERS132443
83	LSS82	LS2C	Non-clinical	Non-typeable	UK	UK	Pig	4	ERS132444
84	LSS83	LS3D	Non-clinical	7	UK	UK	Pig	2	ERS132445
85	LSS84	LS4E	Non-clinical	7	UK	UK	Pig	2	ERS132446
86	LSS85	LS5F	Non-clinical	7	UK	UK	Pig	2	ERS132447
87	LSS86	LS6G	Non-clinical	1/2	UK	UK	Pig	2	ERS132448
88	LSS87	LS7H	Unknown*	1/2	UK	UK	Pig	2	ERS132449
89	LSS88	LS8I	Non-clinical	Non-typeable	UK	UK	Pig	5	ERS132450
90	LSS89	LS9J	Non-clinical	Non-typeable	UK	UK	Pig	3	ERS132451
91	LSS9	LSV	Non-clinical	Non-typeable	UK	UK	Pig	4	ERS132371
92	LSS90	LS0L	Non-clinical	Non-typeable	UK	UK	Pig	4	ERS132452
93	LSS91	LS1M	Non-clinical	6	UK	UK	Pig	4	ERS132453
94	LSS92	LS2N	Non-clinical	Non-typeable	UK	UK	Pig	4	ERS132454
95	LSS94	LS4P	Non-clinical	4	UK	UK	Pig	3	ERS132456
96	LSS95	LS5Q	Non-clinical	1	UK	UK	Pig	4	ERS132457
97	LSS96	LS6R	Non-clinical	1	UK	UK	Pig	4	ERS132458
98	LSS97	LS7S	Unknown*	2	UK	UK	Pig	1	ERS132459
99	LSS98	LS8T	Unknown*	2	UK	UK	Pig	1	ERS132460
100	LSS99	LS9U	Unknown	1	UK	UK	Pig	5	ERS132461
101	SS1000	S10W	Respiratory	7	UK	UK	Pig	2	ERS132472
102	SS1001	S10X	Systemic (other)	2	UK	UK	Pig	1	ERS132473
103	SS1002	S10Y	Systemic (Brain)	2	UK	UK	Pig	1	ERS132474
104	SS1004	S10A	Systemic (other)	2	UK	UK	Pig	1	ERS132475
105	SS1005	S10B	Respiratory	3	UK	UK	Pig	2	ERS132476
106	SS1006	S10C	Unknown*	2	UK	UK	Pig	1	ERS132477
107	SS1007	S10D	Systemic (Brain)	7	UK	UK	Pig	2	ERS132478
108	SS1008	S10E	Systemic (Brain)	2	UK	UK	Pig	1	ERS132538
109	SS1009	S10F	Respiratory	1/2	UK	UK	Pig	2	ERS132479
110	SS1010	S11G	Systemic (other)	2	UK	UK	Pig	1	ERS132480
111	SS1011	S11H	Systemic (Brain)	1	UK	UK	Pig	1	ERS132481
112	SS1012	S11I	Systemic (Brain)	2	UK	UK	Pig	1	ERS132482
113	SS1013	S11J	Respiratory	1	UK	UK	Pig	5	ERS132539
114	SS1014	S11K	Respiratory	1	UK	UK	Pig	2	ERS132540
115	SS1015	S11L	Respiratory	3	UK	UK	Pig	2	ERS132483
116	SS1016	S11M	Respiratory	3	UK	UK	Pig	3	ERS132484
117	SS1017	S11N	Respiratory	2	UK	UK	Pig	1	ERS132485
118	SS1018	S11O	Respiratory	7	UK	UK	Pig	2	ERS132541
119	SS1021	S12Q	Respiratory	3	UK	UK	Pig	2	ERS132542
120	SS1022	S12R	Respiratory	7	UK	UK	Pig	4	ERS132543
121	SS1023	S12S	Systemic (other)	2	UK	UK	Pig	1	ERS132486
122	SS1024	S12T	Systemic (Brain)	2	UK	UK	Pig	1	ERS132487
123	SS1025	S12U	Respiratory	2	UK	UK	Pig	1	ERS132488
124	SS1026	S12V	Systemic (Brain)	2	UK	UK	Pig	1	ERS132489
125	SS1027	S12W	Respiratory	14	UK	UK	Pig	1	ERS132490
126	SS1028	S12X	Systemic (Brain)	4	UK	UK	Pig	4	ERS132544
127	SS1029	S12Y	Systemic (other)	14	UK	UK	Pig	1	ERS132491
128	SS1030	S13A	Unknown*	3	UK	UK	Pig	2	ERS132492
129	SS1032	S13B	Systemic (other)	2	UK	UK	Pig	1	ERS132493
130	SS1033	S13C	Systemic (Brain)	1	UK	UK	Pig	1	ERS132494
131	SS1034	S13D	Respiratory	2	UK	UK	Pig	2	ERS132495
132	SS1035	S13E	Systemic (Brain)	8	UK	UK	Pig	2	ERS132545
133	SS1036	S13F	Systemic (other)	2	UK	UK	Pig	1	ERS132496
134	SS1037	S13G	Respiratory	8	UK	UK	Pig	3	ERS132546
135	SS1038	S13H	Systemic (Brain)	1	UK	UK	Pig	1	ERS132497
136	SS1039	S13I	Systemic (other)	1	UK	UK	Pig	1	ERS132498
137	SS1040	S14J	Respiratory	4	UK	UK	Pig	4	ERS132547
138	SS1041	S14K	Respiratory	4	UK	UK	Pig	4	ERS132499
139	SS1042	S14L	Respiratory	4	UK	UK	Pig	4	ERS132500
140	SS1043	S14M	Respiratory	1	UK	UK	Pig	2	ERS132548
141	SS1048	S14O	Respiratory	4	UK	UK	Pig	3	ERS132502
142	SS1051	S15R	Systemic (Brain)	7	UK	UK	Pig	2	ERS132505
143	SS1052	S15S	Respiratory	3	UK	UK	Pig	3	ERS132549
144	SS1053	S15T	Systemic (Brain)	2	UK	UK	Pig	2	ERS132506
145	SS1054	S15U	Systemic (other)	2	UK	UK	Pig	1	ERS132507
146	SS1055	S15V	Systemic (Brain)	2	UK	UK	Pig	1	ERS132508
147	SS1056	S15W	Systemic (other)	9	UK	UK	Pig	4	ERS132509
148	SS1057	S15X	Respiratory	3	UK	UK	Pig	2	ERS132510
149	SS1058	S15Y	Unknown*	1	UK	UK	Pig	1	ERS132511
150	SS1061	S16Z	Respiratory	8	UK	UK	Pig	3	ERS132550
151	SS1062	S16A	Respiratory	1/2	UK	UK	Pig	4	ERS132551
152	SS1063	S16B	Systemic (Brain)	2	UK	UK	Pig	1	ERS132512
153	SS1064	S16C	Respiratory	2	UK	UK	Pig	2	ERS132513
154	SS1065	S16D	Systemic (Brain)	2	UK	UK	Pig	1	ERS132514
155	SS1066	S16E	Systemic (Brain)	2	UK	UK	Pig	1	ERS132515
156	SS1067	S16F	Systemic (other)	16	UK	UK	Pig	4	ERS132516
157	SS1070	S17G	Systemic (Brain)	2	UK	UK	Pig	1	ERS132517
158	SS1072	S17H	Systemic (Brain)	2	UK	UK	Pig	1	ERS132518
159	SS1073	S17I	Systemic (Brain)	1/2	UK	UK	Pig	1	ERS132519
160	SS967	S97A	Unknown*	4	UK	UK	Pig	3	ERS132520
161	SS969	S99B	Respiratory	2	UK	UK	Pig	1	ERS132463
162	SS970	S90C	Systemic (Brain)	2	UK	UK	Pig	1	ERS132464
163	SS972	S92D	Systemic (Brain)	2	UK	UK	Pig	1	ERS132465
164	SS973	S93E	Systemic (Brain)	2	UK	UK	Pig	1	ERS132466
165	SS974	S94F	Systemic (other)	2	UK	UK	Pig	2	ERS132467
166	SS975	S95G	Respiratory	23	UK	UK	Pig	4	ERS132521
167	SS976	S96H	Systemic (Brain)	2	UK	UK	Pig	1	ERS132468
168	SS979	S99I	Systemic (other)	14	UK	UK	Pig	1	ERS132469
169	SS981	S91K	Systemic (Brain)	9	UK	UK	Pig	4	ERS132522
170	SS982	S92L	Systemic (other)	14	UK	UK	Pig	1	ERS132523
171	SS983	S93M	Systemic (other)	1	UK	UK	Pig	1	ERS132524
172	SS985	S95N	Unknown	Non-typeable	UK	UK	Pig	4	ERS132525
173	SS986	S96O	Respiratory	12	UK	UK	Pig	4	ERS132526
174	SS987	S97P	Systemic (other)	1	UK	UK	Pig	1	ERS132527
175	SS989	S99Q	Respiratory	2	UK	UK	Pig	2	ERS132528
176	SS991	S91R	Systemic (Brain)	2	UK	UK	Pig	1	ERS132529
177	SS992	S92S	Respiratory	2	UK	UK	Pig	1	ERS132530
178	SS993	S93T	Non-clinical	Non-typeable	UK	UK	Pig	5	ERS132531
179	SS994	S94U	Systemic (Brain)	2	UK	UK	Pig	1	ERS132532
180	SS995	S95V	Systemic (other)	14	UK	UK	Pig	1	ERS132533
181	SS996	S96W	Respiratory	9	UK	UK	Pig	2	ERS132534
182	SS997	S97X	Respiratory	9	UK	UK	Pig	4	ERS132535
183	SS998	S98Y	Respiratory	2	UK	UK	Pig	1	ERS132471
184	SS999	S99Z	Respiratory	3	UK	UK	Pig	4	ERS132536
185	BM178a	B18E	Systemic (Brain)**	2	Vietnam	Vietnam	Human	1	ERS156197
186	BM190a	B10F	Systemic (Brain)**	2	Vietnam	Vietnam	Human	1	ERS156198
187	BM191a	B11G	Systemic (Brain)**	2	Vietnam	Vietnam	Human	1	ERS156199
188	BM197a	B17H	Systemic (Brain)**	2	Vietnam	Vietnam	Human	1	ERS156200
189	BM198a	B18I	Systemic (Brain)**	2	Vietnam	Vietnam	Human	1	ERS156201
190	BM203a	B23J	Systemic (Brain)**	2	Vietnam	Vietnam	Human	1	ERS156202
191	BM209a	B29K	Systemic (Brain)**	2	Vietnam	Vietnam	Human	1	ERS156203
192	BM211a	B21L	Systemic (Brain)**	2	Vietnam	Vietnam	Human	1	ERS156204
193	BM213a	B23M	Systemic (Brain)**	2	Vietnam	Vietnam	Human	1	ERS156205
194	BM216a	B26N	Systemic (Brain)**	2	Vietnam	Vietnam	Human	1	ERS156206
195	BM224C	B24O	Systemic (Brain)**	2	Vietnam	Vietnam	Human	1	ERS156207
196	BM228C	B28P	Systemic (Brain)**	2	Vietnam	Vietnam	Human	1	ERS156208
197	BM231a	B21Q	Systemic (Brain)**	2	Vietnam	Vietnam	Human	1	ERS156209
198	BM237a	B27R	Systemic (Brain)**	2	Vietnam	Vietnam	Human	1	ERS156210
199	BM241a	B21S	Systemic (Brain)**	2	Vietnam	Vietnam	Human	1	ERS156211
200	BM251C	B21T	Systemic (Brain)**	2	Vietnam	Vietnam	Human	1	ERS156212
201	BM253a	B23U	Systemic (Brain)**	2	Vietnam	Vietnam	Human	1	ERS156213
202	BM257a	B27V	Systemic (Brain)**	2	Vietnam	Vietnam	Human	1	ERS156214
203	BM264a	B24W	Systemic (Brain)**	2	Vietnam	Vietnam	Human	1	ERS156215
204	BM272C	B22X	Systemic (Brain)**	2	Vietnam	Vietnam	Human	1	ERS156216
205	BM278a	B28Y	Systemic (Brain)**	2	Vietnam	Vietnam	Human	1	ERS156217
206	BM303a	B33Z	Systemic (Brain)**	2	Vietnam	Vietnam	Human	1	ERS156218
207	BM308a	B38A	Systemic (Brain)**	2	Vietnam	Vietnam	Human	1	ERS018463
208	BM315C	B35B	Systemic (Brain)**	2	Vietnam	Vietnam	Human	1	ERS156220
209	BM321C	B31C	Systemic (Brain)**	2	Vietnam	Vietnam	Human	1	ERS156221
210	BM329B	B39D	Systemic (Brain)**	2	Vietnam	Vietnam	Human	1	ERS156222
211	BM334B	B34E	Systemic (Brain)**	2	Vietnam	Vietnam	Human	1	ERS156223
212	BM345B	B35F	Systemic (Brain)**	2	Vietnam	Vietnam	Human	1	ERS156224
213	BM346B	B36G	Systemic (Brain)**	2	Vietnam	Vietnam	Human	1	ERS156225
214	BM357B	B37H	Systemic (Brain)**	2	Vietnam	Vietnam	Human	1	ERS156226
215	BM358a	B38I	Systemic (Brain)**	2	Vietnam	Vietnam	Human	1	ERS156227
216	BM362a	B32J	Systemic (Brain)**	2	Vietnam	Vietnam	Human	1	ERS156228
217	BM366a	B36K	Systemic (Brain)**	2	Vietnam	Vietnam	Human	1	ERS156229
218	BM373a	B33L	Systemic (Brain)**	2	Vietnam	Vietnam	Human	1	ERS156230
219	BM411a	B41M	Systemic (Brain)**	2	Vietnam	Vietnam	Human	1	ERS156231
220	BM418a	B48N	Systemic (Brain)**	2	Vietnam	Vietnam	Human	1	ERS156232
221	BM424a	B44O	Systemic (Brain)**	2	Vietnam	Vietnam	Human	1	ERS156233
222	BM436a	B46P	Systemic (Brain)**	2	Vietnam	Vietnam	Human	1	ERS156234
223	BM441a	B41Q	Systemic (Brain)**	2	Vietnam	Vietnam	Human	1	ERS156235
224	BM444a	B44R	Systemic (Brain)**	2	Vietnam	Vietnam	Human	1	ERS156236
225	BM452C	B42S	Systemic (Brain)**	2	Vietnam	Vietnam	Human	1	ERS156237
226	BM460	B40T	Systemic (Brain)**	2	Vietnam	Vietnam	Human	1	ERS156238
227	BM461	B41U	Systemic (Brain)**	2	Vietnam	Vietnam	Human	1	ERS156239
228	BM465	B45V	Systemic (Brain)**	2	Vietnam	Vietnam	Human	1	ERS156240
229	BM466	B46W	Systemic (Brain)**	2	Vietnam	Vietnam	Human	1	ERS156241
230	BM471	B41X	Systemic (Brain)**	2	Vietnam	Vietnam	Human	1	ERS156242
231	BM478	B48Y	Systemic (Brain)**	2	Vietnam	Vietnam	Human	1	ERS156243
232	EN003	E03B	Systemic (Brain)**	2	Vietnam	Vietnam	Human	1	ERS156244
233	EN010	E00C	Systemic (Brain)**	2	Vietnam	Vietnam	Human	1	ERS156245
234	EN015	E05E	Systemic (Brain)**	2	Vietnam	Vietnam	Human	1	ERS156246
235	EN020	E00F	Systemic (Brain)**	2	Vietnam	Vietnam	Human	1	ERS156247
236	EN023	E03G	Systemic (Brain)**	2	Vietnam	Vietnam	Human	1	ERS156248
237	EN024	E04H	Systemic (Brain)**	2	Vietnam	Vietnam	Human	1	ERS156249
238	EN031	E01I	Systemic (Brain)**	2	Vietnam	Vietnam	Human	1	ERS156250
239	EN044	E04J	Systemic (Brain)**	2	Vietnam	Vietnam	Human	1	ERS156251
240	EN050	E00K	Systemic (Brain)**	2	Vietnam	Vietnam	Human	1	ERS156252
241	EN068	E08L	Systemic (Brain)**	2	Vietnam	Vietnam	Human	1	ERS156253
242	EN0114	E01D	Systemic (Brain)**	2	Vietnam	Vietnam	Human	1	ERS156254
243	EN124	E14M	Systemic (Brain)**	2	Vietnam	Vietnam	Human	1	ERS156255
244	EN170	E10N	Systemic (Brain)**	2	Vietnam	Vietnam	Human	1	ERS156256
245	EN171	E11O	Systemic (Brain)**	2	Vietnam	Vietnam	Human	1	ERS156257
246	EN177	E17P	Systemic (Brain)**	2	Vietnam	Vietnam	Human	1	ERS156258
247	EN191	E11Q	Systemic (Brain)**	2	Vietnam	Vietnam	Human	1	ERS156259
248	EN251	E21R	Systemic (Brain)**	2	Vietnam	Vietnam	Human	1	ERS156260
249	EN253	E23S	Systemic (Brain)**	2	Vietnam	Vietnam	Human	1	ERS156261
250	EN264	E24T	Systemic (Brain)**	2	Vietnam	Vietnam	Human	1	ERS156262
251	EN271	E21U	Systemic (Brain)**	2	Vietnam	Vietnam	Human	1	ERS156263
252	EN281	E21V	Systemic (Brain)**	2	Vietnam	Vietnam	Human	1	ERS156264
253	EN314	E34W	Systemic (Brain)**	2	Vietnam	Vietnam	Human	1	ERS156265
254	EN326	E36X	Systemic (Brain)**	2	Vietnam	Vietnam	Human	1	ERS156266
255	EN330	E30Y	Systemic (Brain)**	2	Vietnam	Vietnam	Human	1	ERS156267
256	EN370	E30Z	Systemic (Brain)**	2	Vietnam	Vietnam	Human	1	ERS156268
257	EN399	E39A	Systemic (Brain)**	2	Vietnam	Vietnam	Human	1	ERS156269
258	EN506	E56B	Systemic (Brain)**	2	Vietnam	Vietnam	Human	1	ERS156270
259	EN507	E57C	Systemic (Brain)**	2	Vietnam	Vietnam	Human	1	ERS156271
260	EN508	E58D	Systemic (Brain)**	2	Vietnam	Vietnam	Human	1	ERS156272
261	EN515	E55E	Systemic (Brain)**	2	Vietnam	Vietnam	Human	1	ERS156273
262	EN633	E63F	Systemic (Brain)**	2	Vietnam	Vietnam	Human	1	ERS156274
263	EN636	E66G	Systemic (Brain)**	2	Vietnam	Vietnam	Human	1	ERS156275
264	EN652	E62H	Systemic (Brain)**	2	Vietnam	Vietnam	Human	1	ERS156276
265	EN660	E60I	Systemic (Brain)**	2	Vietnam	Vietnam	Human	1	ERS156277
266	SS13	S1J	Systemic (Brain)**	2	Vietnam	Vietnam	Human	1	ERS156311
267	SS14	S1K	Systemic (Brain)**	2	Vietnam	Vietnam	Human	1	ERS156312
268	SS15	S1L	Systemic (Brain)**	2	Vietnam	Vietnam	Human	1	ERS156313
269	SS16	S1M	Systemic (Brain)**	2	Vietnam	Vietnam	Human	1	ERS156314
270	SS17	S1N	Systemic (Brain)**	2	Vietnam	Vietnam	Human	1	ERS156315
271	SS19	S1O	Systemic (Brain)**	2	Vietnam	Vietnam	Human	1	ERS156316
272	SS20	S2P	Systemic (Brain)**	2	Vietnam	Vietnam	Human	1	ERS156317
273	SS21	S2Q	Systemic (Brain)**	2	Vietnam	Vietnam	Human	1	ERS156318
274	SS22	S2R	Systemic (Brain)**	2	Vietnam	Vietnam	Human	1	ERS156319
275	SS23	S2S	Systemic (Brain)**	2	Vietnam	Vietnam	Human	1	ERS156320
276	SS24	S2T	Systemic (Brain)**	2	Vietnam	Vietnam	Human	1	ERS156321
277	SS25	S2U	Systemic (Brain)**	2	Vietnam	Vietnam	Human	1	ERS156322
278	SS26	S2V	Systemic (Brain)**	2	Vietnam	Vietnam	Human	1	ERS156323
279	SS27	S2W	Systemic (Brain)**	2	Vietnam	Vietnam	Human	1	ERS156324
280	SS28	S2X	Systemic (Brain)**	2	Vietnam	Vietnam	Human	1	ERS156325
281	SS29	S2Y	Systemic (Brain)**	2	Vietnam	Vietnam	Human	1	ERS156326
282	SS30	S3Z	Systemic (Brain)**	2	Vietnam	Vietnam	Human	1	ERS156327
283	SS31	S3A	Systemic (Brain)**	2	Vietnam	Vietnam	Human	1	ERS156328
284	SS32	S3B	Systemic (Brain)**	2	Vietnam	Vietnam	Human	1	ERS156329
285	SS33	S3C	Systemic (Brain)**	2	Vietnam	Vietnam	Human	1	ERS156330
286	SS35	S3D	Systemic (Brain)**	2	Vietnam	Vietnam	Human	1	ERS156331
287	SS36	S3E	Systemic (Brain)**	2	Vietnam	Vietnam	Human	1	ERS156332
288	SS37	S3F	Systemic (Brain)**	2	Vietnam	Vietnam	Human	1	ERS156333
289	SS38	S3G	Systemic (Brain)**	2	Vietnam	Vietnam	Human	1	ERS156334
290	SS40	S4H	Systemic (Brain)**	2	Vietnam	Vietnam	Human	1	ERS156335
291	SS44	S4I	Systemic (Brain)**	2	Vietnam	Vietnam	Human	1	ERS156336
292	SS46	S4J	Systemic (Brain)**	2	Vietnam	Vietnam	Human	1	ERS156337
293	SS47	S4K	Systemic (Brain)**	2	Vietnam	Vietnam	Human	1	ERS156338
294	SS61	S6L	Systemic (Brain)**	2	Vietnam	Vietnam	Human	1	ERS156339
295	SS65	S6M	Systemic (Brain)**	2	Vietnam	Vietnam	Human	1	ERS156340
296	SS66	S6N	Systemic (Brain)**	2	Vietnam	Vietnam	Human	1	ERS156341
297	SS69	S6O	Systemic (Brain)**	2	Vietnam	Vietnam	Human	1	ERS156342
298	SS73	S7P	Systemic (Brain)**	2	Vietnam	Vietnam	Human	1	ERS156343
299	SS74	S7Q	Systemic (Brain)**	2	Vietnam	Vietnam	Human	1	ERS156344
300	SS76	S7R	Systemic (Brain)**	2	Vietnam	Vietnam	Human	1	ERS156345
301	SS78	S7S	Systemic (Brain)**	2	Vietnam	Vietnam	Human	1	ERS156346
302	SS79	S7T	Systemic (Brain)**	2	Vietnam	Vietnam	Human	1	ERS156347
303	SS81	S8U	Systemic (Brain)**	2	Vietnam	Vietnam	Human	1	ERS156348
304	SS82	S8V	Systemic (Brain)**	2	Vietnam	Vietnam	Human	1	ERS156349
305	SS83	S8W	Systemic (Brain)**	2	Vietnam	Vietnam	Human	1	ERS156350
306	SS84	S8X	Systemic (Brain)**	2	Vietnam	Vietnam	Human	1	ERS156351
307	SS85	S8Y	Systemic (Brain)**	2	Vietnam	Vietnam	Human	1	ERS156352
308	SS87	S8Z	Systemic (Brain)**	2	Vietnam	Vietnam	Human	1	ERS156353
309	SS97	S9J	Systemic (Brain)**	2	Vietnam	Vietnam	Human	1	ERS156354
310	SS99	S9A	Systemic (Brain)**	2	Vietnam	Vietnam	Human	1	ERS156355
311	SS101	S11P	Systemic (Brain)**	2	Vietnam	Vietnam	Human	1	ERS156356
312	SS102	S12Z	Systemic (Brain)**	2	Vietnam	Vietnam	Human	1	ERS156357
313	VS2903	V20B	Systemic (Brain)**	2	Vietnam	Vietnam	Human	1	ERS156358
314	VS2923	V22C	Systemic (Brain)**	2	Vietnam	Vietnam	Human	1	ERS156359
315	VS2979	V27D	Systemic (Brain)**	2	Vietnam	Vietnam	Human	1	ERS156360
316	VS3121	V32E	Systemic (Brain)**	2	Vietnam	Vietnam	Human	1	ERS156361
317	VS329	V39F	Systemic (Brain)**	2	Vietnam	Vietnam	Human	1	ERS156362
318	VS3309	V30G	Systemic (Brain)**	2	Vietnam	Vietnam	Human	1	ERS156363
319	VS3466	V36H	Systemic (Brain)**	2	Vietnam	Vietnam	Human	1	ERS156364
320	VS3513	V31I	Systemic (Brain)**	2	Vietnam	Vietnam	Human	1	ERS156365
321	VS3517	V31J	Systemic (Brain)**	2	Vietnam	Vietnam	Human	1	ERS156366
322	VS3537	V33K	Systemic (Brain)**	2	Vietnam	Vietnam	Human	1	ERS156367
323	VS3543	V34L	Systemic (Brain)**	2	Vietnam	Vietnam	Human	1	ERS156368
324	VS3569	V36M	Systemic (Brain)**	2	Vietnam	Vietnam	Human	1	ERS156369
325	VS3575	V37N	Systemic (Brain)**	2	Vietnam	Vietnam	Human	1	ERS156370
326	VS3587	V38O	Systemic (Brain)**	2	Vietnam	Vietnam	Human	1	ERS156371
327	VS3640	V34P	Systemic (Brain)**	2	Vietnam	Vietnam	Human	1	ERS156372
328	VS3699	V39Q	Systemic (Brain)**	2	Vietnam	Vietnam	Human	1	ERS156373
329	VS3709	V30R	Systemic (Brain)**	2	Vietnam	Vietnam	Human	1	ERS156374
330	VS3756	V35S	Systemic (Brain)**	2	Vietnam	Vietnam	Human	1	ERS156375
331	VS3804	V30T	Systemic (Brain)**	2	Vietnam	Vietnam	Human	1	ERS156376
332	VS3861	V36U	Systemic (Brain)**	2	Vietnam	Vietnam	Human	1	ERS156377
333	VS3865	V36V	Systemic (Brain)**	2	Vietnam	Vietnam	Human	1	ERS156378
334	VS3878	V37W	Systemic (Brain)**	2	Vietnam	Vietnam	Human	1	ERS156379
335	VS3881	V38X	Systemic (Brain)**	2	Vietnam	Vietnam	Human	1	ERS156380
336	VS3886	V38Y	Systemic (Brain)**	2	Vietnam	Vietnam	Human	1	ERS156381
337	VS3888	V38Z	Systemic (Brain)**	2	Vietnam	Vietnam	Human	1	ERS156382
338	01ZN-ST222	0Z-A	Systemic (other)***	2	Vietnam	Vietnam	Pig	1	ERS156386
339	01ZN-TG183	0Z-B	Systemic (other)***	2	Vietnam	Vietnam	Pig	1	ERS156383
340	01ZN-TG187	0Z-C	Systemic (other)***	2	Vietnam	Vietnam	Pig	1	ERS156384
341	01ZN-TG189	0Z-D	Systemic (other)***	2	Vietnam	Vietnam	Pig	1	ERS156385
342	CTU02SS-DN026	CU2A	Systemic (other)***	2	Vietnam	Vietnam	Pig	1	ERS156388
343	CTU02SS-DN025	CU2Z	Systemic (other)***	2	Vietnam	Vietnam	Pig	1	ERS156387
344	FX14	F1L	Non-clinical	2	Vietnam	Vietnam	Pig	1	ERS156279
345	FX18	F1N	Non-clinical	2	Vietnam	Vietnam	Pig	1	ERS156280
346	FX22	F2P	Non-clinical	2	Vietnam	Vietnam	Pig	1	ERS156281
347	FX28_2	F2S	Non-clinical	2	Vietnam	Vietnam	Pig	1	ERS156282
348	FX40_1	F4V	Non-clinical	2	Vietnam	Vietnam	Pig	1	ERS156283
349	FX50_2	F5D	Non-clinical	2	Vietnam	Vietnam	Pig	1	ERS156284
350	FX51_2	F5F	Non-clinical	2	Vietnam	Vietnam	Pig	1	ERS156285
351	FX59_4	F5K	Non-clinical	2	Vietnam	Vietnam	Pig	1	ERS156286
352	FX73_1	F7L	Non-clinical	2	Vietnam	Vietnam	Pig	1	ERS156287
353	FX74	F7M	Non-clinical	2	Vietnam	Vietnam	Pig	1	ERS156288
354	FX77_1	F7N	Non-clinical	2	Vietnam	Vietnam	Pig	1	ERS156289
355	FX90_2	F9O	Non-clinical	2	Vietnam	Vietnam	Pig	1	ERS156290
356	FX109	F19J	Non-clinical	2	Vietnam	Vietnam	Pig	1	ERS156278
357	FX147_3	F17K	Non-clinical	2	Vietnam	Vietnam	Pig	1	ERS156292
358	FX184_2	F14M	Non-clinical	2	Vietnam	Vietnam	Pig	1	ERS156293
359	FX211	F21O	Non-clinical	2	Vietnam	Vietnam	Pig	1	ERS156294
360	FX230	F20Q	Non-clinical	2	Vietnam	Vietnam	Pig	1	ERS156295
361	FX275	F25R	Non-clinical	2	Vietnam	Vietnam	Pig	1	ERS156296
362	FX328_4	F38T	Non-clinical	2	Vietnam	Vietnam	Pig	1	ERS156297
363	FX336_2	F36U	Non-clinical	2	Vietnam	Vietnam	Pig	1	ERS156298
364	FX415_6	F45W	Non-clinical	2	Vietnam	Vietnam	Pig	1	ERS156299
365	FX419	F49X	Non-clinical	2	Vietnam	Vietnam	Pig	1	ERS156300
366	FX428_1	F48Y	Non-clinical	2	Vietnam	Vietnam	Pig	1	ERS156301
367	FX431	F41Z	Non-clinical	2	Vietnam	Vietnam	Pig	1	ERS156302
368	FX478	F48A	Non-clinical	2	Vietnam	Vietnam	Pig	1	ERS156303
369	FX483_3	F43B	Non-clinical	2	Vietnam	Vietnam	Pig	1	ERS156304
370	FX501	F51C	Non-clinical	2	Vietnam	Vietnam	Pig	1	ERS156305
371	FX507_1	F57E	Non-clinical	2	Vietnam	Vietnam	Pig	1	ERS156306
372	FX527_2	F57G	Non-clinical	2	Vietnam	Vietnam	Pig	1	ERS156307
373	FX535_2	F55H	Non-clinical	2	Vietnam	Vietnam	Pig	1	ERS156308
374	FX540_1	F50I	Non-clinical	2	Vietnam	Vietnam	Pig	1	ERS156309
375	FX543_1	F53J	Non-clinical	2	Vietnam	Vietnam	Pig	1	ERS156310
376	P1/7	P1/7	Systemic (Brain)	2	Published2	UK	Pig	1	AM946016
377	A7	A7	Systemic (Brain)	2	Published1	China	Pig	1	CP002570
378	BM407	BM407	Systemic (Brain)	2	Published2	Vietnam	Human	1	FM252032
379	98HAH33	98HAH33	Systemic (Brain)	2	Published3	China	Human	1	CP000408
380	05ZYH33	05ZYH33	Systemic (Brain)	2	Published3	China	Human	1	CP000407
381	D12	D12	Respiratory	9	Published1	China	Pig	4	CP002644
382	D9	D9	Systemic (other)	7	Published1	China	Pig	2	CP002641
383	GZ1	GZ1	Unknown	2	Published4	China	Human	1	CP000837
384	JS14	JS14	Systemic (other)	14	Published5	China	Pig	1	CP002465
385	S735	S735	Respiratory	2	Published6	The Netherlands	Pig	1	CP003736
386	SC84	SC84	Systemic (Brain)	2	Published2	China	Human	1	FM252031
387	SS12	SS12	Respiratory	1/2	Published1	China	Pig	1	CP002640
388	ST1	ST1	Unknown	1	Published1	China	Pig	4	CP002651
389	ST3	ST3	Respiratory	3	Published7	China	Pig	2	CP002633
390	R61	R61	Respiratory	Non-typeable	Published8	China	Pig	5	AEYY00000000
*Pig had signs of Streptococcal disease but isolate came from tonsils or tracheo-bronchus
**These isolated were specifically from cerebrospinal fluid
***These isolates were specifically from blood
References
1	Zhang, A. et al. Comparative genomic analysis of Streptococcus suis reveals significant genomic diversity among different serotypes. BMC genomics 12, 523 (2011).
2	Holden, M.T. et al. Rapid evolution of virulence and drug resistance in the emerging zoonotic pathogen Streptococcus suis. PloS one 4, e6072 (2009).
3	Chen, C. et al. A glimpse of streptococcal toxic shock syndrome from comparative genomics of S. suis 2 Chinese isolates. PloS one 2, e315 (2007).
4	Ye, C. et al. Clinical, experimental, and genomic differences between intermediately pathogenic, highly pathogenic, and epidemic Streptococcus suis. The Journal of infectious diseases 199, 97-107 (2009).
5	Hu, P. et al. Complete genome sequence of Streptococcus suis serotype 3 strain ST3. Journal of bacteriology 193, 3428-9 (2011).
6	Boyle, B. et al. Genome sequence of the swine pathogen Streptococcus suis serotype 2 strain S735. Journal of bacteriology 194, 6343-4 (2012).
7	Hu, P. et al. Complete genome sequence of Streptococcus suis serotype 14 strain JS14. Journal of bacteriology 193, 2375-6 (2011).
8	Hu, P. et al. Comparative genomics study of multi-drug-resistance mechanisms in the antibiotic-resistant Streptococcus suis R61 strain. PloS one 6, e24988 (2011).

## Sheet: S2_Selectedisolatecollection
Table S2: Selection of 73 genome sequences of normal S. suis (including 15 published genomes) and 24 published genome sequences of other streptococcal species, used in this study.
ID	Disease association	Phenotype	Serotype	Host	Country	Source	BAPS
05ZYH33	yes	SYS-BRAIN	2	na	CHINA	PUBLISHED	1
98HAH33	yes	SYS-BRAIN	2	na	CHINA	PUBLISHED	1
A7	yes	SYS-BRAIN	2	na	CHINA	PUBLISHED	1
BM407	yes	SYS-BRAIN	2	HUMAN	VIETNAM	PUBLISHED	1
GZ1	yes	SYS-BRAIN	2	na	CHINA	PUBLISHED	1
JS14	yes	SYS-BRAIN	14	PIG	CHINA	PUBLISHED	1
LL-R	yes	SYS-OTHER	1	PIG	UK	LOLA	1
LS1N	nk	NK-SD	2	PIG	UK	LOLA	1
LS8U	nk	NK	2	PIG	UK	LOLA	1
LS2G	no	NON-CLINICAL	2	PIG	UK	LOLA	1
P1/7	yes	SYS-BRAIN	2	PIG	UK	PUBLISHED	1
S735	yes	RESP	2	na	NETHERLANDS	PUBLISHED	1
SC84	yes	SYS-BRAIN	2	HUMAN	CHINA	PUBLISHED	1
S10E	yes	SYS-BRAIN	2	PIG	UK	LOLA	1
S11G	yes	SYS-OTHER	2	PIG	UK	LOLA	1
S11N	yes	RESP	2	PIG	UK	LOLA	1
S17I	yes	SYS-BRAIN	1_2	PIG	UK	LOLA	1
SS12	yes	SYS-BRAIN	1_2	na	CHINA	PUBLISHED	1
S95V	yes	SYS-OTHER	14	PIG	UK	LOLA	1
D9	yes	SYS-BRAIN	7	na	CHINA	PUBLISHED	2
LL-U	yes	RESP	4	PIG	UK	LOLA	2
LL-X	yes	SYS-BRAIN	7	PIG	UK	LOLA	2
LSL	no	NON-CLINICAL	2	PIG	UK	LOLA	2
LS7W	no	NON-CLINICAL	1_2	PIG	UK	LOLA	2
S11K	yes	RESP	1	PIG	UK	LOLA	2
S13A	nk	NK-SD	3	PIG	UK	LOLA	2
S13E	yes	SYS-BRAIN	8	PIG	UK	LOLA	2
S15T	yes	SYS-BRAIN	2	PIG	UK	LOLA	2
S94F	yes	SYS-OTHER	2	PIG	UK	LOLA	2
S96W	yes	RESP	9	PIG	UK	LOLA	2
ST3	yes	SYS-BRAIN	3	na	CHINA	PUBLISHED	2
LL-T	yes	SYS-BRAIN	3	PIG	UK	LOLA	3
LS0M	no	NON-CLINICAL	4	PIG	UK	LOLA	3
LS4B	no	NON-CLINICAL	NT	PIG	UK	LOLA	3
LS7L	no	NON-CLINICAL	NT	PIG	UK	LOLA	3
LS8M	no	NON-CLINICAL	NT	PIG	UK	LOLA	3
LS0P	no	NON-CLINICAL	NT	PIG	UK	LOLA	3
LS6V	no	NON-CLINICAL	NT	PIG	UK	LOLA	3
LS4P	no	NON-CLINICAL	4	PIG	UK	LOLA	3
S14O	yes	RESP	4	PIG	UK	LOLA	3
S15S	yes	RESP	3	PIG	UK	LOLA	3
S16Z	yes	RESP	8	PIG	UK	LOLA	3
S97A	nk	NK-SD	4	PIG	UK	LOLA	3
D12	yes	SYS-BRAIN	9	na	CHINA	PUBLISHED	4
LS8J	no	NON-CLINICAL	NT	PIG	UK	LOLA	4
LS3A	nk	NK-SD	4	PIG	UK	LOLA	4
LS7A	no	NON-CLINICAL	4	PIG	UK	LOLA	4
LS0E	no	NON-CLINICAL	2	PIG	UK	LOLA	4
LS5J	no	NON-CLINICAL	NT	PIG	UK	LOLA	4
LS6K	nk	NK-SD	NT	PIG	UK	LOLA	4
LS3S	nk	NK-SD	3	PIG	UK	LOLA	4
LS8X	no	NON-CLINICAL	1	PIG	UK	LOLA	4
LSK	nk	NK	NT	PIG	UK	LOLA	4
LS2C	no	NON-CLINICAL	NT	PIG	UK	LOLA	4
S12X	yes	SYS-BRAIN	4	PIG	UK	LOLA	4
S14J	yes	RESP	4	PIG	UK	LOLA	4
S14K	yes	RESP	4	PIG	UK	LOLA	4
S14L	yes	RESP	4	PIG	UK	LOLA	4
S15W	yes	SYS-OTHER	9	PIG	UK	LOLA	4
S16A	yes	RESP	1_2	PIG	UK	LOLA	4
S16F	yes	SYS-OTHER	16	PIG	UK	LOLA	4
S95G	yes	RESP	23	PIG	UK	LOLA	4
S91K	yes	SYS-BRAIN	9	PIG	UK	LOLA	4
S96O	yes	RESP	12	PIG	UK	LOLA	4
ST1	yes	SYS-BRAIN	1	na	CHINA	PUBLISHED	4
LS6D	nk	NK-SD	NT	PIG	UK	LOLA	5
LS8F	no	NON-CLINICAL	NT	PIG	UK	LOLA	5
LS4X	no	NON-CLINICAL	NT	PIG	UK	LOLA	5
LS8I	no	NON-CLINICAL	NT	PIG	UK	LOLA	5
LS9U	nk	NK	1	PIG	UK	LOLA	5
R61	yes	RESP	NT	na	CHINA	PUBLISHED	5
S11J	yes	RESP	1	PIG	UK	LOLA	5
S93T	no	NON-CLINICAL	NT	PIG	UK	LOLA	5
S_agalactiae	na	na	na	na	na	PUBLISHED	na
S_dysgalactiae_subsp_equisimilis	na	na	na	na	na	PUBLISHED	na
S_equi_subsp_zooepidemicus	na	na	na	na	na	PUBLISHED	na
S_gallolyticus	na	na	na	na	na	PUBLISHED	na
S_gordonii_str_Challis_substr	na	na	na	na	na	PUBLISHED	na
S_infantarius_subsp_infantarius	na	na	na	na	na	PUBLISHED	na
S_iniae	na	na	na	na	na	PUBLISHED	na
S_intermedius	na	na	na	na	na	PUBLISHED	na
S_lutetiensis	na	na	na	na	na	PUBLISHED	na
S_macedonicus	na	na	na	na	na	PUBLISHED	na
S_mitis	na	na	na	na	na	PUBLISHED	na
S_mutans	na	na	na	na	na	PUBLISHED	na
S_oligofermentans	na	na	na	na	na	PUBLISHED	na
S_oralis	na	na	na	na	na	PUBLISHED	na
S_orisratti	na	na	na	na	na	PUBLISHED	na
S_parauberis	na	na	na	na	na	PUBLISHED	na
S_pasteurianus	na	na	na	na	na	PUBLISHED	na
S_pneumoniae	na	na	na	na	na	PUBLISHED	na
S_pseudopneumoniae	na	na	na	na	na	PUBLISHED	na
S_pyogenes	na	na	na	na	na	PUBLISHED	na
S_salivarius	na	na	na	na	na	PUBLISHED	na
S_sanguinis	na	na	na	na	na	PUBLISHED	na
S_thermophilus	na	na	na	na	na	PUBLISHED	na
S_uberis	na	na	na	na	na	PUBLISHED	na
na=not available
NT=Non-Typeable

## Sheet: S3_Group_monophyly
Table S3: Monopyly of divergent isolates compared to the non-divergent S. suis strains.
Homology group	Groups monophyletic
1014	yes
1019	yes
1020	yes
1024	yes
1026	yes
1027	yes
1035	yes
1037	yes
1042	yes
1056	yes
1058	yes
1062	yes
1066	yes
1087	yes
1088	yes
1091	yes
109	yes
1110	yes
1112	yes
1114	yes
112	yes
1136	yes
1165	yes
116	yes
1175	yes
1176	yes
1177	yes
1184	yes
1185	yes
1186	yes
17_a	yes
186	yes
189	yes
190	yes
191	yes
215	yes
219	yes
222	yes
223	yes
224	yes
229	yes
236	yes
237	yes
238	yes
239	yes
251	yes
252	yes
253	yes
254	yes
256	yes
258	yes
267	yes
272	yes
277	yes
291	yes
297	yes
298	yes
322	yes
330	yes
352	yes
355	yes
356	yes
357	yes
382	yes
388	yes
391	yes
392	yes
396	yes
409	yes
418	yes
439	yes
453	yes
454	yes
458	yes
462	yes
463	yes
468	yes
470	yes
476	yes
491	yes
501	yes
517	yes
521	yes
525	yes
533	yes
535	yes
536	yes
542	yes
551	yes
559	yes
563	yes
564	yes
594	yes
596	yes
599	yes
604	yes
608	yes
625	yes
626	yes
630	yes
651	yes
652	yes
658	yes
659	yes
663	yes
671	yes
672	yes
679	yes
681	yes
697	yes
700	yes
706	yes
707	yes
709	yes
739	yes
742	yes
767	yes
772	yes
774	yes
777	yes
785	yes
790	yes
791	yes
795	yes
798	yes
800	yes
802	yes
808	yes
821	yes
822	yes
829	yes
832	yes
834	yes
839	yes
854	yes
872	yes
876	yes
877	yes
879	yes
882	yes
887	yes
903	yes
907	yes
933	yes
963	yes
964	yes
990	yes
998	yes
1001	no
1002	no
1009	no
1010	no
1011	no
1012	no
1013	no
1022	no
1023	no
1025	no
1032	no
1033	no
1044	no
1046	no
1048	no
1053	no
1059	no
105_b	no
1063	no
1065	no
1067	no
1068	no
1069	no
1070	no
1073	no
1078	no
1082	no
1085	no
1086	no
1089	no
1094	no
1095	no
1096	no
1100	no
1101	no
1102	no
1115	no
1116	no
1120	no
1128	no
1131	no
1133	no
1134	no
1139	no
1140	no
1142	no
1143	no
1144	no
1145	no
1146	no
1147	no
1148	no
1149	no
1150	no
1152	no
1153	no
1154	no
1155	no
1156	no
1157	no
1158	no
1159	no
1161	no
1164	no
1166	no
1170	no
1172	no
1179	no
1180	no
187	no
192	no
194	no
198	no
200	no
201	no
202	no
203	no
205	no
209	no
210	no
211	no
225	no
226	no
240	no
248	no
249	no
264	no
284	no
286	no
290	no
300	no
301	no
305	no
313	no
314	no
321	no
326	no
333	no
334	no
338	no
340	no
342	no
344	no
345	no
346	no
347	no
358	no
363	no
364	no
365	no
366	no
368	no
369	no
383	no
393	no
397	no
399	no
400	no
405	no
407	no
413	no
419	no
424	no
429	no
433	no
434	no
437	no
438	no
443	no
446	no
447	no
448	no
449	no
450	no
455	no
469	no
479	no
483	no
487	no
494	no
496	no
498	no
499	no
502	no
503	no
505	no
506	no
508	no
511	no
532	no
558	no
566	no
570	no
574	no
581	no
585	no
595	no
600	no
605	no
610	no
611	no
617	no
624	no
627	no
628	no
629	no
634	no
640	no
642	no
643	no
644	no
645	no
650	no
657	no
668	no
702	no
716	no
718	no
720	no
721	no
723	no
725	no
729	no
732	no
734	no
736	no
741	no
746	no
758	no
760	no
762	no
765	no
776	no
781	no
803	no
804	no
806	no
812	no
813	no
824	no
825	no
840	no
841	no
842	no
845	no
853	no
855	no
858	no
864	no
867	no
870	no
874	no
878	no
885	no
886	no
893	no
896	no
897	no
898	no
908	no
914	no
917	no
927	no
928	no
929	no
934	no
935	no
936	no
937	no
942	no
949	no
951	no
958	no
959	no
960	no
961	no
965	no
971	no
973	no
975	no
980	no
981	no
983	no
984	no
986	no
987	no
988	no
993	no
996	no

## Sheet: S4_virulencegenepre_abs_table
Table S4: The distribution of virulence associated factors in normal S. suis amongst 9 divergent isolates.
Virulence gene encoding proteins	S22	LS7	S003	LS17	4109	LS6	5192	LS19	S007
gi_251819548_emb_CAR45151.1_cps2E_putative_galactosyl_transferase_S_suis_P1_7	-	-	-	-	-	-	-	-	-
gi_251819549_emb_CAR45153.1_cps2F_putative_rhamnosyl_transferase_S_suis_P1_7	-	-	-	-	-	-	-	-	-
gi_251819546_emb_CAR45148.1_tyrosine-protein_kinase_cps2C_Wze_S_suis_P1_7	+	-	+	+	+	+	+	+	+
gi_251819561_emb_CAR45188.1_neuB_putative_N-acetylneuraminic_acid_synthase_S_suis_P1_7	-	-	-	-	-	-	-	-	-
gi_251820397_emb_CAR47008.1_pgdA_peptidoglycan_GlcNAc_deacetylase_S_suis_P1_7	-	-	-	-	-	-	-	-	-
gi_251819604_emb_CAR45315.1_dltA_D-alanine--poly_phosphoribitol_ligase_subunit_1_S_suis_P1_7	-	-	-	-	-	-	-	-	-
gi_251820191_emb_CAR46566.1_sly_suilysin_hemolysin_S_suis_P1_7	-	-	-	-	-	-	-	-	-
gi_251819699_emb_CAR45511.1_mrp_muramidase-released_protein_precursor_136_kDa_surface_protein_S_suis_P1_7	-	-	-	-	-	-	-	-	-
gi_251820264_emb_CAR46726.1_fbpS_fibronectin_fibrinogen-binding_protein_S_suis_P1_7	+	+	+	+	+	+	+	+	+
gi_251820273_emb_CAR46746.1_eno_enolase_S_suis_P1_7	+	+	+	+	+	+	+	+	+
gi_251819210_emb_CAR44407.1_plr_gapA_glyceraldehyde-3-phosphate_dehydrogenase_S_suis_P1_7	+	+	+	+	+	+	+	+	+
gi_251819242_emb_CAR44490.1_Xaa-Pro_dipeptidyl-peptidase_pepXP_S_suis_P1_7	+	+	+	+	+	+	+	+	+
gi_251820484_emb_CAR47228.1_gnd_6-phosphogluconate_dehydrogenase_decarboxylating_S_suis_P1_7	+	+	+	+	+	+	+	+	+
gi_251820781_emb_CAR47543.1_amylopullulanase_SSU1849_putative_surface-anchored_amylopullulanase_S_suis_P1_7	+	+	+	+	+	+	+	+	+
gi_251819214_emb_CAR44412.1_glnA_putative_glutamine_synthetase_S_suis_P1_7	+	+	+	+	+	+	+	+	+
gi_251819462_emb_CAR44973.1_srtF_sortase_S_suis_P1_7	-	-	-	-	-	-	-	-	-
gi_251819302_emb_CAR44630.1_adhesin_P_putative_surface-anchored_protein_S_suis_P1_7	-	-	-	-	-	-	-	-	-
gi_251820444_emb_CAR47134.1_dpr_Dps-like_peroxide_resistance_protein_Dpr_S_suis_P1_7	+	+	+	+	+	+	+	+	+
gi_251819172_emb_CAR44325.1_adcR_MarR-family_regulatory_protein_S_suis_P1_7	+	-	+	+	+	+	+	+	+
gi_251819335_emb_CAR44701.1_fur_ferric_uptake_regulator_family_protein_S_suis_P1_7	+	+	+	+	+	+	+	+	+
gi_251820196_emb_CAR46575.1_feoB_putative_ferrous_iron_transport_protein_B_S_suis_P1_7	-	-	-	-	-	-	-	-	-
gi_251820801_emb_CAR47563.1_troA_extracellular_metal_cation-binding_protein_S_suis_P1_7	+	+	+	+	+	+	+	+	+
gi_251819353_emb_CAR44735.1_SSU0308_lmb_laminin_binding_protein_S_suis_P1_7	+	-	-	+	+	-	+	-	-
gi_251819721_emb_CAR45562.1_lspA_lipoprotein_signal_peptidase_S_suis_P1_7	+	-	-	+	-	-	+	-	-
gi_251820370_emb_CAR46950.1_lgt_prolipoprotein_diacylglyceryl_transferase_S_suis_P1_7	+	-	+	+	+	+	+	+	+
gi_251820309_emb_CAR46818.1_sodA_superoxide_dismutase_Mn_S_suis_P1_7	+	+	+	+	+	+	+	+	+
gi_251819590_emb_CAR45282.1_arcA_arginine_deiminase_S_suis_P1_7	+	-	+	+	+	+	+	+	+
gi_251819745_emb_CAR45614.1_sspA_prtS_cell_envelope_proteinase_S_suis_P1_7	-	-	-	-	-	-	-	-	-
gi_251819414_emb_CAR44879.1_luxS_S-ribosylhomocysteinase_S_suis_P1_7	+	+	+	+	+	+	+	+	+
gi_251819860_emb_CAR45866.1_zmpC_putative_IgA-specific_zinc_metalloproteinase_S_suis_P1_7	-	-	-	-	-	-	-	-	-
gi_251819901_emb_CAR45948.1_sortase_SrtA_S_suis_P1_7	+	-	-	-	-	-	-	-	-
gi_251820650_emb_CAR47410.1_endo_D_putative_endo-beta-N-acetylglucosaminidase_S_suis_P1_7	-	-	-	-	-	-	-	-	-
gi_251820692_emb_CAR47454.1_ssnA_surface-anchored_DNA_nuclease_S_suis_P1_7	-	-	-	-	-	-	-	-	-
gi_251819488_emb_CAR45033.1_putative_peptidase_S_suis_P1_7	+	-	+	+	+	+	+	+	+
gi_251819489_emb_CAR45037.1_putative_peptidase_S_suis_P1_7	+	+	+	+	+	+	+	+	+
gi_251819916_emb_CAR45988.1_ciaH_sensor_histidine_kinase_S_suis_P1_7	-	-	-	+	-	-	-	-	-
gi_251819917_emb_CAR45990.1_ciaR_response_regulator_protein_S_suis_P1_7	+	+	+	+	+	+	+	+	+
gi_251820151_emb_CAR46488.1_covR_vicR_response_regulator_protein_S_suis_P1_7	+	+	+	+	+	+	+	+	+
gi_251820162_emb_CAR46508.1_ccpA_catabolite_control_protein_A_S_suis_P1_7	+	+	+	+	+	+	+	+	+
gi_251820561_emb_CAR47317.1_scrR_putative_sucrose_operon_repressor_S_suis_P1_7	+	-	-	+	+	-	+	-	-
gi_251820399_emb_CAR47014.1_gmpA_23-bisphosphoglycerate-dependent_phosphoglycerate_mutase_38KDa_protein_S_suis_P1_7	+	+	+	+	+	+	+	+	+
gi_251819283_emb_CAR44587.1_gdh_NADP-specific_glutamate_dehydrogenase_S_suis_P1_7	+	+	+	+	+	+	+	+	+
gi_251820322_emb_CAR46849.1_gtfA_sucrose_phosphorylase_S_suis_P1_7	+	-	+	+	+	+	+	+	-
gi_251820690_emb_CAR47452.1_purA_adenylosuccinate_synthetase_S_suis_P1_7	+	+	+	+	+	+	+	+	+
gi_251819098_emb_CAR44139.1_purD_phosphoribosylamine-glycine_ligase_S_suis_P1_7	+	+	+	+	+	+	+	+	+
gi_251820560_emb_CAR47316.1_scrB_putative_sucrose-6-phosphate_hydrolase_S_suis_P1_7	+	+	+	+	+	+	+	+	+
gi_251819908_emb_CAR45970.1_cdd_cytidine_deaminase_S_suis_P1_7	+	+	+	+	+	+	+	+	+
gi_251819802_emb_CAR45737.1_guaA_GMP_synthase_glutamine-hydrolyzing_S_suis_P1_7	+	+	+	+	+	+	+	+	+
gi_251820884_emb_CAR47650.1_guaB_inosine-5-monophosphate_dehydrogenase_S_suis_P1_7	+	+	+	+	+	+	+	+	+
gi_251820528_emb_CAR47283.1_manN_putative_mannose-specific_phosphotransferase_system_PTS__IID_component_S_suis_P1_7	+	+	-	+	+	-	+	-	-
gi_251819818_emb_CAR45772.1_Permease_putative_lantibiotic_transport_ATP-binding_protein_S_suis_P1_7	-	-	-	-	-	-	-	-	-
gi_251819532_emb_CAR45120.1_putative_amino_acid_ABC_transporter_permease_protein_S_suis_P1_7	+	+	+	+	+	+	+	+	+
gi_251820161_emb_CAR46506.1_sao_putative_surface-anchored_protein_S_suis_P1_7	-	-	-	-	-	-	-	-	-
gi_251820532_emb_CAR47287.1_virA_type_I_restriction-modification_system_S_protein_S_suis_P1_7	-	-	-	-	-	-	-	-	-
gi_251819354_emb_CAR44738.1_HtpS_SSU0309_Streptococcal_histidine_triad-family_protein_S_suis_P1_7	-	-	-	+	+	-	+	-	-
gi_146317966_ref_YP_001197678.1_Zur_Fe2+_Zn2+_uptake_regulation_protein_S_suis_05ZYH33	+	+	+	+	+	+	+	+	+
gi_402808912_gb_AFR00404.1_basic_membrane_lipoprotein_S_suis_S735_(Ipp)	+	+	+	+	+	+	+	+	+
gi_402809344_gb_AFR00836.1_putative_lipoprotein_S_suis_S735_(GBS SAG0907 homologue)	+	-	-	-	-	-	-	-	-
gi_251816010_emb_CAZ51628.1_response_regulator_protein_SalR_S_suis_SC84	-	-	-	-	-	-	-	-	-
gi_251816011_emb_CAZ51629.1_sensor_histidine_kinase_SalK_S_suis_SC84	-	-	-	-	-	-	-	-	-
gi_32394701_gb_AAM78179.1_RevS_S_suis	+	+	+	-	-	-	-	+	+
gi_145690457_gb_ABP90963.1_Predicted_transcriptional_regulator_S_suis_05ZYH33_(Rgg)	-	-	-	-	-	-	-	-	-
gi_403060905_ref_YP_006649121.1_transcriptional_regulator_S_suis_S735_(TreR)	+	-	+	+	+	+	+	+	+
gi_403060751_ref_YP_006648967.1_DNA-binding_protein_S_suis_S735_ (SMU_61_homologue)	-	-	-	-	-	-	-	-	-
gi_403062390_ref_YP_006650606.1_transcriptional_regulator_S_suis_S735_NadR	-	+	+	-	-	+	-	+	+
gi_403061287_ref_YP_006649503.1_hypothetical_protein_YYK_02930_S_suis_S735_ (GlnH)	+	-	-	+	+	-	+	-	-
gi_152926335_gb_EU009399.1_S_suis_strain_HA9801_TraG_traG_gene_complete_cds	+	+	+	-	-	+	+	+	+
gi_354984607_gb_AER43505.1_large_variant_extracellular_factor_S_suis_A7	-	-	-	-	-	-	-	-	-
gi_319758751_gb_ADV70693.1_serum_opacity_factor_S_suis_JS14	-	-	-	-	-	-	-	-	-
gi_294960276_gb_ADF49630.1_hyaluronidase_S_suis	-	-	-	-	-	-	-	-	-
+ = Present
- = Divergent

## Sheet: S5_mlst_primer_mismatches
Table 5: The mismatches (in bold) in the primer sequences of MLST alleles in the divergent isolates compared with the published MLST PCR primer sequences (King et al., 2002)
					MLST PCR primer sequences (King et al., 2002)
Divergent isolates	aroA-up 5’ TTCCATGTGCTTGAGTCGCTA 3’	aroA-dn 5’ ACGTGACCTACCTCCGTTGAC 3’	cpn-up 5’ TTGAAAAACGTRACKGCAGGTGC 3'	cpn-dn 5’ ACGTTGAAIGTACCACGAATC 3'	dpr-up 5’ CGTCTTTCAGCCCGCGTCCA 3’	dpr-dn 5’ GACCAAGTTCTGCCTGCAGC 3’	gki-up 5’ GGAGCCTATAACCTCAACTGG 3’	gki-dn 5’ AAGAACGATGTAGGCAGGATT 3’	mutS-up 5’ CGCAGAGCAGATGGAAGATCC 3’	mutS-dn 5’ CCCATAGCTGTTTTGGTTTCATC 3’	recA-up 5’ TATGATGAGTCAGGCCATG 3’	recA-dn 5’ CGCTTAGCATTTTCAGAACC 3’	thrA-up 5’ GATTCAGAACGTCGCTTTGT 3’	thrA-dn 5’ AAGTTTTCATAGAGGTCAGC 3’
LS6	CGCCATGTGCTTGCGTCGCTA	CCGTGACCTACCTCCGTTGAC	TTGAAAAACGTGACAGCGGGTGC	ACGTTGAAWGTACCGCGGATT	CGTCTTTCAGCCCGCGTCCA	GTCCAAGTTCTGCCTGCAGC	GGTGCCTATAACCTCAACTGG	AAGAACAATGTAGGCTGGGTT	TGCTGAGCAGATGGAGGATCC	CCCATAGCCGTCTTGGTCTCATC	TATGATGAGCCAGGCCATG	TTCTTAGCATTTTCCGAACC	GATTCAGAACGCCGTTTTGT	AAGTTCTCGTAGAGGTCAGC
LS7	GCCCATTTGCCTGTGTAGCTA	ACGTGACCTACCTCCTTTGAC	TTGAAAAACGTAACTGCGGGTGC	ACGTTGAAAGTACCACGGATC	CTTCCTTCAGCCCACGTCAA	GTCCTAGTTCTGCCTGCAGC	GGTGCCTATAACCTCAACTGG	CAGAACGATGTAGGCAGGCAT	TGCTGAGCAGATGGAGGATCC	CCCATGGCTGTCTTGGTTTCATC	CATGATGAGTCAGGCTATG	TTCTTAGCATTTTCAGAACC	GATTCAGAACGACGCTTTGT	AAGTTCTCATAGAGGTCAGC
S003	GCCCATGTGCTTGCGTCGCTA	CCGTGACCTACCTCCTTTGAC	TTGAAAAACGTGACAGCGGGTGC	ACGTTGAAAGTACCGCGGATT	CGTCTTTCAGCCCGCGTCCT	GTCCAAGTTCTGCCTGCAGC	GGTGCCTATAACCTCAAGGG	AAGAACAATGTAGGCTGGGTT	TGCTGAGCAGATGGAGGATCC	CCCATAGCCGTCTTGGTCTCATC	TATGATGAGCCAGGCCATG	TTCTTAGCATTTTCCGAACC	GATTCAGAACGTCGCTTTGT	AAGTTCTCGTAGAGGTCAGC
S007	GCCCATGTGCTTGCGTCGCTA	CCGTGATTTGCCACCTTTGAC	TTGAAAAACGTGACAGCGGGTGC	ACGTTGAAAGTACCGCGGATT	CGTCTTTCAGCCATCGTCCA	GTCCAAGTTCTGCCTGCAGC	GGTGCCTATAACCTCAACTGG	AAGAACAATGTAGGCTGGGTT	TGCTGAGCAGATGGAGGATCC	CCATAGCCGTCTTGGTCTTCATC	TATGATGAGCCAGGCCATG	TTCTTAGCATTTTCCGAACC	GACCCTGAGCGCCGTTTTGT	AAGTTCTCGTAGAGGTCGGC
LS17	TACCATTTGCTTGAGTTGCTA	CCGTGACCTACCACCGTTAAC	TTGAAAAACGTGACTGCAGGTGC	ACGTTGAAAGTACCGCGAATC	CGTCTTTCAGCCATCGTCCT	GACCAAGTTCTGCTTGCAAC	GGTGCCTACAACCTCAATTGG	AAGAACAATGTAGGCTGGAAT	TGCTGAACAAATGGAAGATCC	CCCATAGCTGTCTTGGTTTCGTC	CATGATGAGTCAGGCTATG	TTCTTAGCATTTTCAGAGCC	GATTCTGAACGCCGTTTTGT	AAGTTTTCATACAGGTCTGC
LS19	GGCCATGTGCTTGCGTCGCTA	CCGTGACCTACCTCCGTTGAC	TTGAAAAACGTGACAGCGGGTGC	ACGTTGAAAGTACCGCGGATT	CGTCTTTCAGAAGGCGTCCA	GACCAAGTTCTGCCTGCAGC	GGTGCCTATAACCTCAACTGG	AAGAACAATGTAGGCAGGATT	TGCTGAGCAGATGGAGGATCC	CCCATAGCCGTCTTGGTCTCATC	TATGATGAGCCAGGCCATG	TTCTTAGCATTTTCCGAACC	GATTCAGAACGTCGCTTTGT	AAGTTCTCGTAGAGGTCAGC
5192	GACCATTTGCCTGAGTTGCTA	CCGTGATTTGCCACCTTTAAC	TTGAAAATATGGGTGCTAAGTTG	GTCACCAAATCCTGGCGCCTT	CGTCTTACTGCCCGCGTGGC	GACCAACTTCTGCCTGCAGC	GGTGCCTATATGATCAACTAA	AAGAACAATGTAGGCAGGATT	TGCTGAACAAATGGAAGATCC	GCCATGGCTGTCTTAGTTTCGTC	TATGATGAGTCAGGCTATG	TTCTTAGCATTTTCAGAGCC	GATTCTGAACGCCGTTTTGT	AAGTTTTCATACAGATCTGC
4109	GACCATTTGCTTGAGTTGCTA	CCGTGATTTGCCACCTTTAAC	TTCAAAAACCAATGACATCGCTG	ACGTTGAAAGTACCACGAATC	CGTCTTACTGCCCATATCCA	GACCAACTTCTGCCTGCAGC	GGTGCCTATGTGCTCAACTAG	CAGAACGATGTAGGCAGGCAT	TGCTGAGCAGATGGAGGATCC	CCCATGGCTGTCTTAGTTTCGTC	CATGATGAGTCAGGCTATG	TTCTTAGCATTTTCAGAGCC	GATTCTGAACGCCGTTTTGT	AAGTTTTCATACAGATCTGC
S22	GACCATTTGCTTGAGTTGCTA	CCGTGATTTGCCACCTTTAAC	TTCAAAAACCAATGACATCGCTG	ACGTTGAAAGTACCACGAATC	CGTCTTACAGCCCGCGTGGC	GACCAACTTCTGCCTGCAGC	GGTGCCTATAACCTATACTAA	CAGAACGATGTAGGCAGGCAT	AGCTGAGCAGATGGAAGATCC	CCCATGGCTGTCTTGGTTTCGTC	CATGATGAGTCAGGCTATG	TTCTTAGCATTTTCAGAGCC	GATTCTGAACGCCGTTTTGT	AAGTTTTCATACAGATCTGC
